# Supplementary material for: Red Blood Cell Responses during a Long-Standing Load in a Microfluidic Constriction
Source: Micromachines (Basel). 2017 Mar 26;8(4):100. doi: 10.3390/mi8040100 (PMC6190292; doi:10.3390/mi8040100)
Supplement: Supplementary file 1 [file micromachines-08-00100-s001.zip]

Archive with 3 entries (3 files):
- S1.mp4
- S2.mp4
- S3.mp4
